# Supplementary material for: Use of Three-Dimensional Cell Culture Models in Drug Assays for Anti-Cancer Agents in Oral Cancer: Protocol for a Scoping Review
Source: J Pers Med. 2023 Nov 17;13(11):1618. doi: 10.3390/jpm13111618 (PMC10672016; doi:10.3390/jpm13111618)
Supplement: Supplementary file 1 [file jpm-13-01618-s001.zip]

Archive with 1 entries (1 files):
- jpm-2531004-supplementary.pdf
